# Supplementary material for: Real World Evaluation of the Prosigna/PAM50 Test in a Node-Negative Postmenopausal Swedish Population: A Multicenter Study
Source: Cancers (Basel). 2022 May 25;14(11):2615. doi: 10.3390/cancers14112615 (PMC9179899; doi:10.3390/cancers14112615)
Supplement: Supplementary file 1 [file cancers-14-02615-s001.zip]

Archive with 1 entries (1 files):
- cancers-1684845-supplementary.pptx
